# Supplementary material for: Sensitivity Differences and Biochemical Characteristics of Laodelphax striatellus (Fallén) to Seven Insecticides in Different Areas of Shandong, China
Source: Insects. 2022 Aug 29;13(9):780. doi: 10.3390/insects13090780 (PMC9506532; doi:10.3390/insects13090780)
Supplement: Supplementary file 1 [file insects-13-00780-s001.zip]

Archive with 1 entries (1 files):
- insects-1834291-supplementary.pdf
